# Supplementary material for: Is aerial dispersal an overlooked pathway for ectomycorrhizal truffle fungi?
Source: Mycorrhiza. 2026 Jul 28;36(4):53. doi: 10.1007/s00572-026-01296-x (PMC13407476; doi:10.1007/s00572-026-01296-x)
Supplement: Supplementary file 5 — Supplementary file5 (XLSX 15 KB) [file 572_2026_1296_MOESM5_ESM.xlsx]

## Sheet: Sheet1
Table S1. Characteristics and locations for the study sites.
Ecoregion / Site	Sub-site Name & Type	State	Vegetation & Fire Treatment	Date of last Fire and Fire Type	Grazing	Years since fire (as of Oct 2022)	%Canopy cover3 ±s.e.	Dominant Trees at site	Dominant Gramminoids at site	Latitude	Longitude	Elevation (m)	30 Year Avg Temp6 (°C)	30 Year Avg Precip6 (cm)
DSW=Desert Southwest	Santa Rita Exptl. Range NEON	AZ	Grassland Unburned	none in recent memory (>>30 years)	Historic & Current Cattle	>30	0	Prosopis velutina	Eragrostis lehmanniana	31.8001	-110.873	1126	18.5±9.7	3.1±2.5
DSW=Desert Southwest	Santa Rita Exptl. Range NEON	AZ	Grassland Burned	4/23/2017 Sawmill Wildfire	Historic & Current Cattle	5.5	0	Prosopis velutina	Eragrostis lehmanniana	31.7995	-110.872	1127	18.5±9.7	3.1±2.5
DSW=Desert Southwest	Florida Canyon-Coronado National Forest	AZ	Conifer Unburned	some fire scars may be from 2005 Florida wildfire but no crown kill	Historic & Current Cattle	>30	21.7±1.56	1° Pseudotsuga menziesii 2° Pinus spp. (leiophylla & arizonica) 3°Quercus hypoleucoides	Zuloagaea bulbosa	31.7303	-110.837	2061	14±11.9	2.4±1.6
DSW=Desert Southwest	Florida Canyon-Coronado National Forest	AZ	Conifer Burned	2005 Florida Wildfire	Historic & Current Cattle	18	19.9±1.56	1° Pinus arizonica 2° Pseudotsuga menziesii 3° Quercus rugosa	Zuloagaea bulbosa	31.7263	-110.835	2279	14±11.9	2.4±1.6
DSW=Desert Southwest	Madera Canyon-Coronado National Forest	AZ	Oak Unburned	some minor and very old fire scars; might have been influenced by 2011 wildfire	Historic & Current Cattle	>30	12.3±5.47	1° Quercus rugosa 2° Quercus emoryi	Bouteloua curtipendula	31.8004	-110.768	1495	16.6±10.6	4.3±3.7
DSW=Desert Southwest	Greaterville - Coronado National Forest	AZ	Oak Burned	6/29/2011 Wildfire	Historic & Current Cattle	11	0 (at subplots)	1° Quercus emoryii x rugosa	Bouteloua curtipendula	31.7697	-110.752	1608	16.6±10.6	4.3±3.7
GRTL= Great Lakes	Cedar Creek Ecosystem Science Reserve LTER	MN	Grassland Unburned	Pre-1960s, not prescribed	Historic Buffalo2	>30	0	none	1° Stipa spartea 2° Digitaria cognata	45.4132	-93.1771	278	6.8±12.1	6.8±3.6
GRTL= Great Lakes	Cedar Creek Ecosystem Science Reserve LTER	MN	Grassland Burned	2021 Prescribed	Historic Buffalo2	1	0	none	Digitaria cognata	45.4115	-93.18	281	6.8±12.1	6.8±3.6
GRTL= Great Lakes	Cedar Creek Ecosystem Science Reserve LTER	MN	Conifer Unburned	Pre-1960s, not prescribed	none	>30	95.3±0.77	Pinus strobus	none	45.4192	-93.1988	284	6.8±12.1	6.8±3.6
GRTL= Great Lakes	Cedar Creek Ecosystem Science Reserve LTER	MN	Oak Unburned	Pre-1960s, not prescribed	Historic Buffalo2	>30	94.7±1.66	Quercus macrocarpa	Carex sp.	45.4103	-93.1744	280	6.8±12.1	6.8±3.6
GRTL= Great Lakes	Cedar Creek Ecosystem Science Reserve LTER	MN	Oak Burned	2018 Prescribed	HistoricBuffalo2	4	94.0±1.75	1° Quercus rubra 2° Quercus macrocarpa	Carex sp.	45.4106	-93.1743	280	6.8±12.1	6.8±3.6
NE=Northeast	Harvard Forest LTER & NEON	MA	Conifer Unburned	none in recent memory (>>30 years)	Historic Cattle	>30	85.4±1.68	Pinus strobus	none	42.5515	-72.1701	402	7.4±12.2	10±1.2
NE=Northeast	Harvard Forest LTER & NEON	MA	Oak Unburned	none in recent memory (>>30 years)	Historic Cattle	>30	82±3.15	1°Quercus rubra & Quercus velutina,2° Acer rubra	none	42.5429	-72.1802	371	7.6±12.2	10±1.2
PNW=Pacific Northwest	HJ Andrews Forest LTER	OR	Conifer Unburned	None since at least 1948 Wildfire	none	>30	89.7±4.14	1° Tsuga heterophylla 2° Pseudotsuga menziesii 3° Taxus brevifolia	none	44.2104	-122.254	510	10.6±12.2	18.5±12.7
PNW=Pacific Northwest	HJ Andrews Forest LTER	OR	Conifer Burned	12 Sept. 2020 Holiday Farm Wildfire	none	2	68.2±6.33	1° Pseudotsuga menziesii 2° Acer macrophyllum 3°Tsuga heterophylla	none	44.2062	-122.258	489	10.6±12.2	18.5±12.7
PNW=Pacific Northwest	Buford Park Recreation Area (County Park)	OR	Grassland Unburned	none in recent memory (>30 years)	Historic Cattle	>30	0	none	1°annuals: Bromus spp., Vulpia sp. 2° Schedonorus arundiaceous	43.9997	-122.943	189	11.4±12.4	9.7±6
PNW=Pacific Northwest	Buford Park Recreation Area (County Park)	OR	Grassland Burned	Sept 2021 Prescribed	Historic Cattle	1	0	none	1°annuals: Bromus spp., Vulpia sp. 2° Schedonorus arundiaceous	43.9968	-122.945	179	11.4±12.4	9.7±6
PNW=Pacific Northwest	Buford Park Recreation Area (County Park)	OR	Oak Unburned	none in recent memory (>30 years) but there are fire scars on the oaks	Historic Cattle	>30	49.5±7.22	Quercus garryana	1° Brachypodium sylvaticum 2°Schedonorus arundinaceous 3°annuals: Bromus spp., Vulpia sp.	43.9962	-122.95	203	11.4±12.4	9.7±6
PNW=Pacific Northwest	Buford Park Recreation Area (County Park)	OR	Oak Burned	15August 2019 Wildfire	Historic Cattle	3	20.8±6.10	Quercus garryana	1°annuals: Bromus spp., Vulpia sp. 2° Brachypodium sylvaticum	43.9966	-122.951	212	11.4±12.4	9.7±6
PRAI=Prairie Peninsula	Konza Prairie Biological Station NEON	KS	Grassland Unburned	April 2021 Prescribed (every 4 years)	HistoricBuffalo 2	1.5	0	none	1°Andropogon gerardi	39.1005	-96.5841	350	12.7±11.3	7.3±3.9
PRAI=Prairie Peninsula	Konza Prairie Biological Station NEON	KS	Grassland Burned	4/22 and 4/23 Prescribed (every 4 years)	HistoricBuffalo 2	0.5	0	none	1° Sorgastrum nutans 2°Schizachyrium scoparium 3° Sporobolus compositus	39.1028	-96.5858	353	12.7±11.3	7.3±3.9
PRAI=Prairie Peninsula	Konza Prairie Biological Station NEON	KS	Oak Unburned	April 2021 Prescribed (every 4 years)	HistoricBuffalo 2	1.5	75.8±3.35	1° Quercus muehlenbergii 2° Quercus macrocarpa	1° Leersia virginica 2° Carex sp.	39.1013	-96.5853	351	12.7±11.3	7.3±3.9
PRAI=Prairie Peninsula	Konza Prairie Biological Station NEON	KS	Oak Burned	4/22 and 4/23 Prescribed (every 4 years)	HistoricBuffalo 2	0.5	72.2±2.42	1° Quercus macrocarpa 2° Quercus muehlenbergii	1° Muhlenbergia sp. 2° Diarrhenia obovata 3° Carex	39.1022	-96.5888	343	12.7±11.3	7.3±3.9
SE=Southeast	Ordway-Swisher Biological Station NEON	FL	Conifer Unburned	2017 Prescribed	none	5	86.4±2.53	Pinus palustris	Aristida stricta	29.6952	-81.9639	33	20.8±11.6	11.1±5.1
SE=Southeast	Ordway-Swisher Biological Station NEON	FL	Conifer Burned	2022 Prescribed (every 2-3 years)	none	0.5	63.3±6.70	Pinus palustris	Aristida stricta	29.6946	-81.9627	30	20.8±11.6	11.1±5.1
SE=Southeast	Ordway-Swisher Biological Station NEON	FL	Oak Unburned	no known fire history	none	>30	88.8±1.35	Quercus virginiana	Dicanthelium sp.	29.6815	-81.9697	34	20.9±11.6	11.1±5.1
SE=Southeast	Ordway-Swisher Biological Station NEON	FL	Oak Burned	2021 Prescribed (every 3 years)	none	1	88.4±2.93	Quercus virginiana	1° Amphicarpum muehlenbergianum 2° Dicanthelium sp.	29.6838	-81.9687	21	20.9±11.6	11.1±5.1
SROC=Southern Rocky Mts.	Niwot Ridge LTER & NEON	CO	Conifer Unburned	no known fire history	none	>30	0 at breast height (krummholz)	1° Abies lasiocarpa 2° Picea engelmanii	1° Carex sp. 2° Danthonia intermedia	40.052	-105.583	3468	0.06±12.4	8.2±2.1
SROC=Southern Rocky Mts.	Niwot Ridge LTER & NEON	CO	Grassland Unburned	no known fire history	none	>30	0	none	Danthonia intermedia	40.0519	-105.583	3466	0.06±12.4	8.2±2.1
TAIG=Taiga	Bonanza Creek LTER extended spruce network	AK	Conifer Unburned	none in recent memory (>30 years) but there are fire scars	none	>30	7.7±3.04	Picea mariana	Eriophorum vaginatum	65.2734	-148.132	220	-3.7±15.4	6.3±16.2
TAIG=Taiga	Bonanza Creek LTER extended spruce network	AK	Conifer Burned	2015 Aggie Creek Wildfire	none	7	3.3±1.01	Picea mariana	Eriophorum vaginatum	65.2529	-148.14	271	-3.7±15.4	6.3±16.2
1 Information from site webpage and/or pers. comm. with site managers: Roger Reuss & Jamie Hollingsworth (BNZ), Jason Blazar & Ed Alverson (Buford Recreation Area), Forest Isbel (CDR), Audrey Barker-Plotkin (Harvard Forest), Mark Schultz (HJA), John Blair (KON), Nancy Emory (NIW), Andrew Rappe (ORD), Brett Blume & Mitchell McClaren (SRE)
2 Martin, J. M., R. A. Short, G. E. Plumb, L. Markewicz, D. H. Van Vuren, B. Wehus-Tow, E. Otarola-Castillo, and M. E. Hill Jr. 2022. Integrated evidence-based extent of occurrence for North American bison (Bison bison) since 1500 CE and before. Ecology 104:e3864.
3 Canopy cover was measured at breast height using a SICRAFTUSS convex spherical crown densiometer at each of the 5 main subplots/plot (S1, S2, S5, S8, S9) and averaged for each plot.
4 To characterize the vegetation at each site and plot we measured the percent cover of each of the three most common species in each of the 9 subplots and measured the distance to the nearest tree from the center of the plot. Dominant = more than 50% If no species hits 50%, then more are listed in order, none=the nearest tree was more than 10m from any of the subplots.
5 Locations and elevations were all taken at subplot S5, which is in the middle of each plot
6 Temperature and precipitation is 30 year averages for all sites except TAIG/AK were exported from the PRISM Group, Oregon State University, https://prism.oregonstate.edu, data created 4 Feb 2014, accessed 16 Dec 2020. 30 year averages include maximum and minimums, which are used to calculate the average deviation from the means.
