# Supplementary material for: Is aerial dispersal an overlooked pathway for ectomycorrhizal truffle fungi?
Source: Mycorrhiza. 2026 Jul 28;36(4):53. doi: 10.1007/s00572-026-01296-x (PMC13407476; doi:10.1007/s00572-026-01296-x)
Supplement: Supplementary file 6 — Supplementary file6 (XLSX 22 KB) [file 572_2026_1296_MOESM6_ESM.xlsx]

## Sheet: TruffleSpore_Table_S1_Genera
Table S2. List of genera designated ectomycorrhizal and capable of forming hypogeous sporocarps.
Genus	Family	Class	Distribution (may occur in more places)	GeneralSOURCE	Sequestrate form(s)	Trophic mode	TrophicSOURCE
Afrocastellanoa	Boletaceae	Agaricomycetes	Africa	Orihara, Takamichi, and Matthew E. Smith. "Unique phylogenetic position of the African truffle-like fungus, Octaviania ivoryana (Boletaceae, Boletales), and the proposal of a new genus, Afrocastellanoa." Mycologia 109.2 (2017): 323-332.	sequestrate-hypogeous	ectomycorrhizal	Orihara, Takamichi, and Matthew E. Smith. "Unique phylogenetic position of the African truffle-like fungus, Octaviania ivoryana (Boletaceae, Boletales), and the proposal of a new genus, Afrocastellanoa." Mycologia 109.2 (2017): 323-332.
Alpova	Paxillaceae	Agaricomycetes	N America, Australia, New Zealand	Alvarado, Pablo, et al. "Phylogenetic relationships among false truffle genera of Paxillaceaeâ€”Alpova, Melanogaster, Neoalpova, and Paralpova, gen. nov." Mycologia 113.4 (2021): 828-841.	sequestrate-hypogeous	ectomycorrhizal	Becerra, Alejandra G., et al. "Alnus acuminata in dual symbiosis with Frankia and two different ectomycorrhizal fungi (Alpova austroalnicola and Alpova diplophloeus) growing in soilless growth medium." Symbiosis 47 (2009): 85-92.
Amylascus	Pezizaceae	Pezizomycetes	Australia	Healy, R. A., et al. "Re-examination of the Southern Hemisphere truffle genus Amylascus (Pezizaceae, Ascomycota) and characterization of the sister genus Nothoamylascus gen. nov." Persoonia-Molecular Phylogeny and Evolution of Fungi 51.1 (2023): 125-151.	sequestrate-hypogeous	ectomycorrhizal	Healy, R. A., et al. "Re-examination of the Southern Hemisphere truffle genus Amylascus (Pezizaceae, Ascomycota) and characterization of the sister genus Nothoamylascus gen. nov." Persoonia-Molecular Phylogeny and Evolution of Fungi 51.1 (2023): 125-151.
Andebbia	Mesophelliaceae	Agaricomycetes	Australia	Trappe, J. M., M. A. Castellano, and M. P. Amaranthus. "Australasian truffle-like fungi. VIII. Gummiglobus and Andebbia gen. nov.(Basidiomycotina, Mesophelliaceae) and a supplement to the nomenclatural bibliography of Basidiomycotina." Australian Systematic Botany 9.5 (1996): 803-811.	sequestrate-hypogeous	ectomycorrhizal	FungalTraits
Aroramyces	Hysterangiaceae	Agaricomycetes	Africa, Australia, N America	Castellano, MICHAEL A., et al. "Some new or interesting sequestrate Basidiomycota from African woodlands." Karstenia 40 (2000): 11-21.; Guevara-Guerrero, Gonzalo, Michael A. Castellano, and Victor GÃ³mez-Reyes. "Two new Aroramyces species (Hysterangiaceae, Hysterangiales) from MÃ©xico." IMA fungus 7 (2016): 235-238.	sequestrate-hypogeous	ectomycorrhizal	Hosaka K, Castellano MA, Spatafora JW (2008) Biogeography of Hysterangiales (Phallomycetidae, Basidiomycota). Mycological Research 112: 448â€“462.
Auritella	Inocybaceae	Agaricomycetes	Australia	Matheny, P. Brandon, and Neale L. Bougher. "The new genus Auritella from Africa and Australia (Inocybaceae, Agaricales): molecular systematics, taxonomy and historical biogeography." Mycological Progress 5 (2006): 2-17.	sequestrate-hypogeous	ectomycorrhizal	FungalTraits
Austrogautieria	Gallaceae	Agaricomycetes	S America, Australia	Stewart, Elwin L., and James M. Trappe. "The new genus Austrogautieria (Basidiomycotina), segregate from Gautieria." Mycologia 77.5 (1985): 674-687.	sequestrate-hypogeous	ectomycorrhizal	FungalTraits
Balsamia	Helvellaceae	Pezizomycetes	N America	Hansen, Karen, et al. "Pindara revisitedâ€“evolution and generic limits in Helvellaceae." Persoonia-Molecular Phylogeny and Evolution of Fungi 42.1 (2019): 186-204.	sequestrate-hypogeous	ectomycorrhizal	Southworth, D., et al. "Balsamia (Sequestrate Helvellaceae, Ascomycota) in western North America." Fungal Systematics and Evolution 2.1 (2018): 11-36.
Carolinigaster	Boletaceae	Agaricomycetes	N. America	Crous et al. 2019. Fungal Planet description sheets: 785â€“867. Persoonia 41, 2018: 238 â€“ 417	sequestrate-hypogeous	ectomycorrhizal	FungalTraits
Castellanea	Boletaceae	Agaricomycetes	S America	Sulzbacher, M. A., T. Grebenc, A. J. Giachini, I. G. Baseia, and E. R. Nouhra. 2017. Hypogeous sequestrate fungi in South Americaâ€“how well do we know them? Symbiosis 71:9-17.	sequestrate-hypogeous	ectomycorrhizal	FungalTraits
Castoreum	Mesophelliaceae	Agaricomycetes	Australia	Bougher, N. L., and T. Lebel. 2001. Sequestrate (truffle-like) fungi of Australia and New Zealand. Australian Systematic Botany 14:439-484.	sequestrate-hypogeous	ectomycorrhizal	FungalTraits
Cazia	Pezizaceae	Pezizomycetes	N America	Trappe, J.M. 1989. Cazia flexiascus gen. et sp. nov., a hypogeous fungus in the Helvellaceae. Memoirs of the New York Botanical Garden 49:336-338.	sequestrate-hypogeous	ectomycorrhizal	Berch, Shannon M., Thomas E. Witte, and Joey B. Tanney. "Preliminary assessment of the ectomycorrhizal fungi of Quercus garryana on Vancouver Island, British Columbia, Canada." Botany 101.10 (2023): 424-448.
Chamonixia	Boletaceae	Agaricomycetes	N America, Australia, New Zealand	https://www.fsl.orst.edu/mycology/Fungi-CD-09/chamonixia.html	sequestrate-hypogeous	ectomycorrhizal	Mleczko, Piotr, et al. "New localities of Chamonixia caespitosa [hypogeous Boletaceae] in Central Europe." Acta Mycologica 44.1 (2009): 29-42.
Choiromyces	Tuberaceae	Pezizomycetes	N America & Europe & Australia	https://www.fsl.orst.edu/mycology/Fungi-CD-09/choiromyces.html	sequestrate-hypogeous	ectomycorrhizal	Wang, Ran, et al. "Choiromyces sichuanensis sp. nov., a New Species from Southwest China, and Its Mycorrhizal Synthesis with Three Native Conifers." Diversity 14.10 (2022): 837.
Chondrogaster	Mesophelliaceae	Agaricomycetes	Austrailan, invasive Europe and N America	https://www.fsl.orst.edu/mycology/Fungi-CD-09/a-c.html	sequestrate-hypogeous	ectomycorrhizal	Lupatini, M., et al. "Mycorrhizal morphotyping and molecular characterization of Chondrogaster angustisporus Giachini, Castellano, Trappe & Oliveira, an ectomycorrhizal fungus from Eucalyptus." Mycorrhiza 18 (2008): 437-442.
Circulocolumella	Hysterangiaceae	Agaricomycetes	Asia	Hosaka, Kentaro, et al. "The status of voucher specimens of mushroom species thought to be extinct from Japan." Bull Natl Mus Nat Sci Ser B 44 (2018): 53-66.	sequestrate-hypogeous	ectomycorrhizal	FungalTraits
Clathrogaster	Hysterangiaceae	Agaricomycetes	Asia	Zeller, Sanford M. "Notes on certain Gasteromycetes, including two new orders." Mycologia 40.6 (1948): 639-668.	sequestrate-hypogeous	ectomycorrhizal	FungalTraits
Corditubera	Boletales	Agaricomycetes	Africa	Demoulin, Vincent, and D. M. Dring. "Gasteromycetes of Kivu (Zaire), Rwanda and Burundi." Bulletin du Jardin botanique national de Belgique/Bulletin van de Nationale Plantentuin van Belgie (1975): 339-372.	sequestrate-hypogeous	ectomycorrhizal	FungalTraits
Costatisporus	Boletaceae	Agaricomycetes	S America	Sulzbacher, M. A., T. Grebenc, A. J. Giachini, I. G. Baseia, and E. R. Nouhra. 2017. Hypogeous sequestrate fungi in South Americaâ€“how well do we know them? Symbiosis 71:9-17.	sequestrate-hypogeous	ectomycorrhizal	FungalTraits
Delastria	Pezizaceae	Pezizomycetes	S Europe	https://www.fsl.orst.edu/mycology/Fungi-CD-09/a-c.html	sequestrate-hypogeous	ectomycorrhizal	Tedersoo, Leho, and Matthew E. Smith. "Lineages of ectomycorrhizal fungi revisited: foraging strategies and novel lineages revealed by sequences from belowground." Fungal biology reviews 27.3-4 (2013): 83-99.
Densospora	Densosporaceae	Endogonomycetes	Australia	Bougher, N. L., and T. Lebel. 2001. Sequestrate (truffle-like) fungi of Australia and New Zealand. Australian Systematic Botany 14:439-484.	sequestrate-hypogeous	ectomycorrhizal	Tedersoo, Leho, and Matthew E. Smith. "Lineages of ectomycorrhizal fungi revisited: foraging strategies and novel lineages revealed by sequences from belowground." Fungal biology reviews 27.3-4 (2013): 83-99.
Destuntzia	Gomphaceae	Agaricomycetes	N America, Australia	NATS iNAT site	sequestrate-hypogeous	ectomycorrhizal	Tedersoo, Leho, and Matthew E. Smith. "Lineages of ectomycorrhizal fungi revisited: foraging strategies and novel lineages revealed by sequences from belowground." Fungal biology reviews 27.3-4 (2013): 83-99.
Dingleya	Tuberaceae	Pezizomycetes	Australia	Bonito, Gregory, et al. "Historical biogeography and diversification of truffles in the Tuberaceae and their newly identified southern hemisphere sister lineage." PloS one 8.1 (2013): e52765.	sequestrate-hypogeous	ectomycorrhizal	Tedersoo, Leho, and Matthew E. Smith. "Lineages of ectomycorrhizal fungi revisited: foraging strategies and novel lineages revealed by sequences from belowground." Fungal biology reviews 27.3-4 (2013): 83-99.
Elaphomyces	Elaphomycetaceae	Eurotiomycetes	WW	Molia, A., et al. "Elaphomyces section Elaphomyces (Eurotiales, Ascomycota)â€”taxonomy and phylogeny of North European taxa, with the introduction of three new species." Fungal Systematics and Evolution 5.1 (2020): 283-300.	sequestrate-hypogeous	ectomycorrhizal	Molia, A., et al. "Elaphomyces section Elaphomyces (Eurotiales, Ascomycota)â€”taxonomy and phylogeny of North European taxa, with the introduction of three new species." Fungal Systematics and Evolution 5.1 (2020): 283-300.
Fevansia	Albatrellaceae	Agaricomycetes	N America, Europe	Smith et al. 2013 The enigmantic truffle Fevansia aurantiaca is an ectomycorrhizal member of the /albatrellus lineage	sequestrate-hypogeous	ectomycorrhizal	Tedersoo, Leho, and Matthew E. Smith. "Lineages of ectomycorrhizal fungi revisited: foraging strategies and novel lineages revealed by sequences from belowground." Fungal biology reviews 27.3-4 (2013): 83-99.
Fischerula	Morchellaceae	Pezizomycetes	N America & Europe	https://www.fsl.orst.edu/mycology/Fungi-CD-09/fischerula.html	sequestrate-hypogeous	ectomycorrhizal	Tedersoo, Leho, and Matthew E. Smith. "Lineages of ectomycorrhizal fungi revisited: foraging strategies and novel lineages revealed by sequences from belowground." Fungal biology reviews 27.3-4 (2013): 83-99.
Gallacea	Gallaceae	Agaricomycetes	Australia, New Zealand	Bougher, N. L., and T. Lebel. 2001. Sequestrate (truffle-like) fungi of Australia and New Zealand. Australian Systematic Botany 14:439-484.	sequestrate-hypogeous	ectomycorrhizal	Tedersoo, Leho, and Matthew E. Smith. "Lineages of ectomycorrhizal fungi revisited: foraging strategies and novel lineages revealed by sequences from belowground." Fungal biology reviews 27.3-4 (2013): 83-99.
Gautieria	Gomphaceae	Agaricomycetes	WW	https://www.fsl.orst.edu/mycology/Fungi-CD-09/gautieria.html	sequestrate-hypogeous	ectomycorrhizal	Griffiths, R. P., M. A. Castellano, and B. A. Caldwell. "Ectomycorrhizal mats formed by Gautieria monticola and Hysterangium setchellii and their association with Douglas-fir seedlings, a case study." Plant Soil 134 (1991): 255-259.
Genabea	Pyronemataceae	Pezizomycetes	Europe, N America	Alvarado, Pablo, et al. "Phylogenetic studies in Genabea, Myrmecocystis, and related genera." Mycologia 110.2 (2018): 401-418.	sequestrate-hypogeous	ectomycorrhizal	Tedersoo, Leho, and Matthew E. Smith. "Lineages of ectomycorrhizal fungi revisited: foraging strategies and novel lineages revealed by sequences from belowground." Fungal biology reviews 27.3-4 (2013): 83-99.
Genea	Pyronemataceae	Pezizomycetes	N America, Australia	Alvarado, Pablo, et al. "Phylogenetic overview of the genus Genea (Pezizales, Ascomycota) with an emphasis on European taxa." Mycologia 108.2 (2016): 441-456.	sequestrate-hypogeous	ectomycorrhizal	Tedersoo, Leho, and Matthew E. Smith. "Lineages of ectomycorrhizal fungi revisited: foraging strategies and novel lineages revealed by sequences from belowground." Fungal biology reviews 27.3-4 (2013): 83-99.
Geomorium	Geomoriaceae	Pezizomycetes	S America, Australia	Wang, X.-C., Z.-L. Yang, S.-L. Chen, T. Bau, T.-H. Li, L. Li, L. Fan, and W.-Y. Zhuang. 2023. Phylogeny and taxonomic revision of the family Discinaceae (Pezizales, Ascomycota). Microbiology Spectrum 11:e00207-00223.	sequestrate-hypogeous	ectomycorrhizal	Tedersoo, Leho, and Matthew E. Smith. "Lineages of ectomycorrhizal fungi revisited: foraging strategies and novel lineages revealed by sequences from belowground." Fungal biology reviews 27.3-4 (2013): 83-99.
Gilkeya	Pyronemataceae	Pezizomycetes	N America	Smith, Matthew E., James M. Trappe, and David M. Rizzo. "Genea, Genabea and Gilkeya gen. nov.: ascomata and ectomycorrhiza formation in a Quercus woodland." Mycologia 98.5 (2006): 699-716.	sequestrate-hypogeous	ectomycorrhizal	Tedersoo, Leho, and Matthew E. Smith. "Lineages of ectomycorrhizal fungi revisited: foraging strategies and novel lineages revealed by sequences from belowground." Fungal biology reviews 27.3-4 (2013): 83-99.
Gummiglobus	Mesophelliaceae	Agaricomycetes	Australia	Bougher, N. L., and T. Lebel. 2001. Sequestrate (truffle-like) fungi of Australia and New Zealand. Australian Systematic Botany 14:439-484.	sequestrate-hypogeous	ectomycorrhizal	Tedersoo, Leho, and Matthew E. Smith. "Lineages of ectomycorrhizal fungi revisited: foraging strategies and novel lineages revealed by sequences from belowground." Fungal biology reviews 27.3-4 (2013): 83-99.
Gummivena	Mesophelliaceae	Agaricomycetes	Australia	Trappe, James M., and Neale L. Bougher. "Australasian sequestrate (truffle-like) fungi. XI." Gummivena potorooi (2002): 9-11.	sequestrate-hypogeous	ectomycorrhizal	FungalTraits
Hallingea	Gallaceae	Pezizomycetes	S America, New Zealand, Australia	Sulzbacher, M. A., T. Grebenc, A. J. Giachini, I. G. Baseia, and E. R. Nouhra. 2017. Hypogeous sequestrate fungi in South Americaâ€“how well do we know them? Symbiosis 71:9-17.	sequestrate-hypogeous	ectomycorrhizal	Tedersoo, Leho, and Matthew E. Smith. "Lineages of ectomycorrhizal fungi revisited: foraging strategies and novel lineages revealed by sequences from belowground." Fungal biology reviews 27.3-4 (2013): 83-99.
Heliogaster	Boletaceae	Agaricomycetes	Japan	Orihara, Takamichi, et al. "Taxonomic reconsideration of a sequestrate fungus, Octaviania columellifera, with the proposal of a new genus, Heliogaster, and its phylogenetic relationships in the Boletales." Mycologia 102.1 (2010): 108-121.	sequestrate-hypogeous	ectomycorrhizal	Tedersoo, Leho, and Matthew E. Smith. "Lineages of ectomycorrhizal fungi revisited: foraging strategies and novel lineages revealed by sequences from belowground." Fungal biology reviews 27.3-4 (2013): 83-99.
Horakiella	Sclerodermataceae	Agaricomycetes	Australia	Trappe, James M., et al. "Desert truffles of the Australian outback: ecology, ethnomycology, and taxonomy." Economic Botany 62 (2008): 497-506.	sequestrate-hypogeous	ectomycorrhizal	Tedersoo, Leho, and Matthew E. Smith. "Lineages of ectomycorrhizal fungi revisited: foraging strategies and novel lineages revealed by sequences from belowground." Fungal biology reviews 27.3-4 (2013): 83-99.
Hydnangium	Hydnangiaceae	Agaricomycetes	N America, S America,Australia, New Zealand	Sheedy, Elizabeth M., et al. "Multigene sequence data reveal morphologically cryptic phylogenetic species within the genus Laccaria in southern Australia." Mycologia 105.3 (2013): 547-563.	sequestrate-hypogeous	ectomycorrhizal	da Silva Coelho, Irene, et al. "Identification of differentially expressed genes of the fungus Hydnangium sp. during the pre-symbiotic phase of the ectomycorrhizal association with Eucalyptus grandis." Mycorrhiza 20 (2010): 531-540.
Hydnobolites	Pezizaceae	Pezizomycetes	N America, Asia, Europe	Wan, Shan-Ping, et al. "Phylogenetic Analyses of Hydnobolites and New Species from China." Journal of Fungi 8.12 (2022): 1302.	sequestrate-hypogeous	ectomycorrhizal	Tedersoo, Leho, and Matthew E. Smith. "Lineages of ectomycorrhizal fungi revisited: foraging strategies and novel lineages revealed by sequences from belowground." Fungal biology reviews 27.3-4 (2013): 83-99.
Hydnotrya	Discinaceae	Pezizomycetes	N America, Australia	Li, Lin, et al. " New species of Hydnotrya (Ascomycota, Pezizomycetes) from southwestern China with notes on morphological characteristics of 17 species of Hydnotrya." MycoKeys 100 (2023): 49.	sequestrate-hypogeous	ectomycorrhizal	Tedersoo, Leho, and Matthew E. Smith. "Lineages of ectomycorrhizal fungi revisited: foraging strategies and novel lineages revealed by sequences from belowground." Fungal biology reviews 27.3-4 (2013): 83-99.
Hydnotryopsis	Pezizaceae	Pezizomycetes	N America	LÃ¦ssÃ¸e, Thomas, and Karen Hansen. "Truffle trouble: what happened to the Tuberales?." Mycological research 111.9 (2007): 1075-1099.	sequestrate-hypogeous	ectomycorrhizal	Tedersoo, Leho, and Matthew E. Smith. "Lineages of ectomycorrhizal fungi revisited: foraging strategies and novel lineages revealed by sequences from belowground." Fungal biology reviews 27.3-4 (2013): 83-99.
Hymenogaster	Hymenogastraceae	Agaricomycetes	N America, S America, Australia	Stielow, Benjamin, et al. "Species delimitation in taxonomically difficult fungi: the case of Hymenogaster." PLoS One 6.1 (2011): e15614.	sequestrate-hypogeous	ectomycorrhizal	Tedersoo, Leho, and Matthew E. Smith. "Lineages of ectomycorrhizal fungi revisited: foraging strategies and novel lineages revealed by sequences from belowground." Fungal biology reviews 27.3-4 (2013): 83-99.
Hysterangium	Hysterangiaceae	Agaricomycetes	N America, S America, Australia, New Zealand	Castellano, M. A. "Hysterangium." Ectomycorrhizal fungi key genera in profile. Berlin, Heidelberg: Springer Berlin Heidelberg, 1999. 311-323.	sequestrate-hypogeous	ectomycorrhizal	Griffiths, R. P., M. A. Castellano, and B. A. Caldwell. "Ectomycorrhizal mats formed by Gautieria monticola and Hysterangium setchellii and their association with Douglas-fir seedlings, a case study." Plant Soil 134 (1991): 255-259.
Imaia	Morchellaceae	Pezizomycetes	N America	Kovacs, Gabor M., et al. "Imaia, a new truffle genus to accommodate Terfezia gigantea." Mycologia 100.6 (2008): 930-939.	sequestrate-hypogeous	ectomycorrhizal	Tedersoo, Leho, and Matthew E. Smith. "Lineages of ectomycorrhizal fungi revisited: foraging strategies and novel lineages revealed by sequences from belowground." Fungal biology reviews 27.3-4 (2013): 83-99.
Jimtrappea	Boletaceae	Agaricomycetes	S America	Smith, Matthew E., et al. "New sequestrate fungi from Guyana: Jimtrappea guyanensis gen. sp. nov., Castellanea pakaraimophila gen. sp. nov., and Costatisporus cyanescens gen. sp. nov.(Boletaceae, Boletales)." IMA fungus 6 (2015): 297-317.	sequestrate-hypogeous	ectomycorrhizal	FungalTraits
Kalapuya	Morchellaceae	Pezizomycetes	N America	Trappe, Matthew J., James M. Trappe, and Gregory M. Bonito. "Kalapuya brunnea gen. & sp. nov. and its relationship to the other sequestrate genera in Morchellaceae." Mycologia 102.5 (2010): 1058-1065.	sequestrate-hypogeous	ectomycorrhizal	Tedersoo, Leho, and Matthew E. Smith. "Lineages of ectomycorrhizal fungi revisited: foraging strategies and novel lineages revealed by sequences from belowground." Fungal biology reviews 27.3-4 (2013): 83-99.
Kombocles	Boletaceae	Agaricomycetes	Africa	Castellano, Michael A., et al. "Kombocles bakaiana gen. sp. nov.(Boletaceae), a new sequestrate fungus from Cameroon." IMA fungus 7 (2016): 239-245.	sequestrate-hypogeous	ectomycorrhizal	FungalTraits
Labyrinthomyces	Tuberaceae	Pezizomycetes	Australia, New Zealand	Bougher, N. L., and T. Lebel. 2001. Sequestrate (truffle-like) fungi of Australia and New Zealand. Australian Systematic Botany 14:439-484.	sequestrate-hypogeous	ectomycorrhizal	Tedersoo, Leho, and Matthew E. Smith. "Lineages of ectomycorrhizal fungi revisited: foraging strategies and novel lineages revealed by sequences from belowground." Fungal biology reviews 27.3-4 (2013): 83-99.
Leucangium	Morchellaceae	Pezizomycetes	N America & Europe	https://www.fsl.orst.edu/mycology/Fungi-CD-09/leucangium.html	sequestrate-hypogeous	ectomycorrhizal	Tedersoo, Leho, and Matthew E. Smith. "Lineages of ectomycorrhizal fungi revisited: foraging strategies and novel lineages revealed by sequences from belowground." Fungal biology reviews 27.3-4 (2013): 83-99.
Leucogaster	Albatrellaceae	Agaricomycetes	N America, S America, Australia	Zeller, Sanford M., and Carroll W. Dodge. "Leucogaster and Leucophlebs in North America." Annals of the Missouri Botanical Garden 11.4 (1924): 389-410.	sequestrate-hypogeous	ectomycorrhizal	Tedersoo, Leho, and Matthew E. Smith. "Lineages of ectomycorrhizal fungi revisited: foraging strategies and novel lineages revealed by sequences from belowground." Fungal biology reviews 27.3-4 (2013): 83-99.
Leucophleps	Albatrellaceae	Agaricomycetes	N America	Zeller, Sanford M., and Carroll W. Dodge. "Leucogaster and Leucophlebs in North America." Annals of the Missouri Botanical Garden 11.4 (1924): 389-410.	sequestrate-hypogeous	ectomycorrhizal	Tedersoo, Leho, and Matthew E. Smith. "Lineages of ectomycorrhizal fungi revisited: foraging strategies and novel lineages revealed by sequences from belowground." Fungal biology reviews 27.3-4 (2013): 83-99.
Longistriata	Boletaceae	Agaricomycetes	S America	Sulzbacher MA, Orihara T, Grebenc T, Wartchow F, Smith ME, Martin MP, Giachini AJ, Baseia IG. (2020) Longistriata flava (Boletaceae, Basidiomycota) â€“ a new monotypic sequestrate genus and species from Brazilian Atlantic Forest. MycoKeys. 62: 53â€“73. doi:10.3897/mycokeys.62.39699.	sequestrate-hypogeous	ectomycorrhizal	FungalTraits
Mackintoshia	Boletaceae	Agaricomycetes	Africa	Pacioni, Giovanni, and Cathy Sharp. "Mackintoshia, a new sequestrate basidiomycete genus from Zimbabwe." (2000): 225-228.	sequestrate-hypogeous	ectomycorrhizal	Tedersoo, Leho, and Matthew E. Smith. "Lineages of ectomycorrhizal fungi revisited: foraging strategies and novel lineages revealed by sequences from belowground." Fungal biology reviews 27.3-4 (2013): 83-99.
Malajczukia	Mesophelliaceae	Agaricomycetes	Australia, New Zealand	Trappe, J. M., M. A. Castellano, and M. J. Trappe. "Australasian truffle-like Fungi. IV.* Malajczukia gen. nov.(Basidiomycotina, Mesophelliaceae)." Australian Systematic Botany 5.5 (1992): 617-630.	sequestrate-hypogeous	ectomycorrhizal	FungalTraits
Marthanella	Incertae sedis	Agaricomycetes	N America	States, J. S., and R. Fogel. 1999. Marthanella nidulosa, sp. et gen. nov., a hypogeous basidiomycete from northern Arizona, USA. MYCOTAXON-ITHACA NY- 71:423-430.	sequestrate-hypogeous	ectomycorrhizal	FungalTraits
Melanogaster	Paxillaceae	Agaricomycetes	N America, S America, Australia, New Zealand	Zeller, Sanford M., and Carroll W. Dodge. "Melanogaster." Annals of the Missouri Botanical Garden 23.4 (1936): 639-655.	sequestrate-hypogeous	ectomycorrhizal	ParladÃ©, Javier, Joan Pera, and Isabel F. Alvarez. "Inoculation of containerized Pseudotsuga menziesii and Pinus pinaster seedlings with spores of five species of ectomycorrhizal fungi." Mycorrhiza 6.4 (1996): 237-245.
Mesophellia	Mesophelliaceae	Agaricomycetes	Australia, New Zealand	Bougher, N. L., and T. Lebel. 2001. Sequestrate (truffle-like) fungi of Australia and New Zealand. Australian Systematic Botany 14:439-484.	sequestrate-hypogeous	ectomycorrhizal	Dell, B., et al. "Ectomycorrhiza formation in Eucalyptus. IV. Ectomycorrhizas in the sporocarps of the hypogeous fungi Mesophellia and Castorium in Eucalypt forests of Western Australia." New Phytologist 114.3 (1990): 449-456.
Mycoamaranthus	Boletaceae	Agaricomycetes	Australia	Castellano, Michael A., J. M. Trappe, and N. Malajczuk. "Australasian truffle-like Fungi. III.* Royoungia gen. nov. and Mycoamaranthus gen. nov.(Basidiomycotina)." Australian Systematic Botany 5.5 (1992): 613-616.	sequestrate-hypogeous	ectomycorrhizal	FungalTraits
Mycoclelandia	Pezizaceae	Pezizomycetes	Australia	Trappe, James M., and Gordon Beaton. "Mycoclelandia nom. nov.(hypogeous Ascomycotina), a replacement for the pre-empted generic name Clelandia." Transactions of the British Mycological Society 83.3 (1984): 535-536.	sequestrate-hypogeous	ectomycorrhizal	FungalTraits
Mycolevis	Albatrellaceae	Agaricomycetes	N America	Albee-Scott, Steven. "The phylogenetic placement of the Leucogastrales, including Mycolevis siccigleba (Cribbeaceae), in the Albatrellaceae using morphological and molecular data." Mycological research 111.6 (2007): 653-662.	sequestrate-hypogeous	ectomycorrhizal	Smith, Matthew E., et al. "The enigmatic truffle Fevansia aurantiaca is an ectomycorrhizal member of the Albatrellus lineage." Mycorrhiza 23 (2013): 663-668.
Myrmecocystis	Pyronemataceae	Pezizomycetes	N America	Alvarado, Pablo, et al. "Phylogenetic studies in Genabea, Myrmecocystis, and related genera." Mycologia 110.2 (2018): 401-418.	sequestrate-hypogeous	ectomycorrhizal	Smith, Matthew E., James M. Trappe, and David M. Rizzo. "Genea, Genabea and Gilkeya gen. nov.: ascomata and ectomycorrhiza formation in a Quercus woodland." Mycologia 98.5 (2006): 699-716.
Neoalpova	Paxillaceae	Agaricomycetes	Europe, Australia	Alvarado, P., J. Cabero, D. Moreno-Mateos, A. Vizzini, J. Alonso, R. Lebeuf, J. Siquier, and J. M. Vidal. 2021. Phylogenetic relationships among false truffle genera of Paxillaceaeâ€”Alpova, Melanogaster, Neoalpova, and Paralpova, gen. nov. Mycologia 113:828-841.	sequestrate-hypogeous	ectomycorrhizal	FungalTraits
Nothoamylascus	Pezizaceae	Pezizomycetes	S. America	Healy R, Truong C, Castellano MA, Bonito G, Trappe J, Caiafa MC, Mujic AB, Nouhra E, SÃ¡nchez-RamÃ­rez S, Smith ME (2023) Re-examination of the Southern Hemisphere truffle genus Amylascus (Pezizaceae, Ascomycota) and characterization of the sister genus Nothoamylascus. Persoonia â€“ Molecular Phylogeny and Evolution of Fungi. Persoonia 51, 2023: 125â€“151.	sequestrate-hypogeous	ectomycorrhizal	Healy, R. A., et al. "Re-examination of the Southern Hemisphere truffle genus Amylascus (Pezizaceae, Ascomycota) and characterization of the sister genus Nothoamylascus gen. nov." Persoonia-Molecular Phylogeny and Evolution of Fungi 51.1 (2023): 125-151.
Octaviania	Boletaceae	Agaricomycetes	N America, S America, New Zealand, Australia	Orihara, T., et al. "Diversity and systematics of the sequestrate genus Octaviania in Japan: two new subgenera and eleven new species." Persoonia-Molecular Phylogeny and Evolution of Fungi 28.1 (2012): 85-112.	sequestrate-hypogeous	ectomycorrhizal	Orihara, T., et al. "Diversity and systematics of the sequestrate genus Octaviania in Japan: two new subgenera and eleven new species." Persoonia-Molecular Phylogeny and Evolution of Fungi 28.1 (2012): 85-112.
Paragalactinia	Pezizaceae	Pezizomycetes	N America	Van Vooren, N. "Reinstatement of old taxa and publication of new genera for naming some lineages of the Pezizaceae (Ascomycota)." Ascomycete. org 12.4 (2020): 179-192.	sequestrate-hypogeous	ectomycorrhizal	Smith, Matthew. "A new hypogeous Peziza species that forms ectomycorrhizas with Quercus in California." North American Fungi 9 (2014): 1-10.
Paralpova	Paxillaceae	Agaricomycetes	Europe	Alvarado, P., J. Cabero, D. Moreno-Mateos, A. Vizzini, J. Alonso, R. Lebeuf, J. Siquier, and J. M. Vidal. 2021. Phylogenetic relationships among false truffle genera of Paxillaceaeâ€”Alpova, Melanogaster, Neoalpova, and Paralpova, gen. nov. Mycologia 113:828-841.	sequestrate-hypogeous	ectomycorrhizal	FungalTraits
Peziza	Pezizaceae	Pezizomycetes	N America	LÃ¦ssÃ¸e, Thomas, and Karen Hansen. "Truffle trouble: what happened to the Tuberales?." Mycological research 111.9 (2007): 1075-1099.	sequestrate-hypogeous	ectomycorrhizal	FungalTraits
Phlebogaster	Claustulaceae	Agaricomycetes	Europe, Asia	Melanda, Gislaine CS, et al. "An overview of 24 years of molecular phylogenetic studies in Phallales (Basidiomycota) with notes on systematics, geographic distribution, lifestyle, and edibility." Frontiers in Microbiology 12 (2021): 689374.	sequestrate-hypogeous	ectomycorrhizal	Melanda, Gislaine CS, et al. "An overview of 24 years of molecular phylogenetic studies in Phallales (Basidiomycota) with notes on systematics, geographic distribution, lifestyle, and edibility." Frontiers in Microbiology 12 (2021): 689374.
Protogautieria	Gomphaceae	Agaricomycetes	N America	Miller, S. L. 1999. Field key to common genera of hypogeous and gasteroid basidiomycetes of North America. McIlvainea 14:8-29.	sequestrate-hypogeous	ectomycorrhizal	FungalTraits
Reddellomyces	Tuberaceae	Pezizomycetes	N America, Australia	Trappe, J. M., M. A. Castellano, and N. Malajczuk. "Australasian truffle-like Fungi, II.* Labyrinthomyces, Dingleya and Reddellomyces gen. nov.(Ascomycotina)." Australian Systematic Botany 5.5 (1992): 597-611.	sequestrate-hypogeous	ectomycorrhizal	Tedersoo, Leho, and Matthew E. Smith. "Lineages of ectomycorrhizal fungi revisited: foraging strategies and novel lineages revealed by sequences from belowground." Fungal biology reviews 27.3-4 (2013): 83-99.
Rhizopogon	Rhizopogonaceae	Agaricomycetes	N America, S America, Austraila, New Zealand	Molina, R., et al. "Rhizopogon." Ectomycorrhizal fungi key genera in profile. Berlin, Heidelberg: Springer Berlin Heidelberg, 1999. 129-161.	sequestrate-hypogeous	ectomycorrhizal	Hobbie, Erik A., Fernando S. SÃ¡nchez, and Paul T. Rygiewicz. "Carbon use, nitrogen use, and isotopic fractionation of ectomycorrhizal and saprotrophic fungi in natural abundance and 13C-labelled cultures." Mycological Research 108.7 (2004): 725-736.
Rhodactina	Boletaceae	Agaricomycetes	Asia	Vadthanarat, Santhiti, Olivier RaspÃ©, and Saisamorn Lumyong. "Phylogenetic affinities of the sequestrate genus Rhodactina (Boletaceae), with a new species, R. rostratispora from Thailand." MycoKeys 29 (2018): 63.	sequestrate-hypogeous	ectomycorrhizal	Tedersoo, Leho, and Matthew E. Smith. "Lineages of ectomycorrhizal fungi revisited: foraging strategies and novel lineages revealed by sequences from belowground." Fungal biology reviews 27.3-4 (2013): 83-99.
Royoungia	Boletaceae	Agaricomycetes	Australia	Castellano, Michael A., J. M. Trappe, and N. Malajczuk. "Australasian truffle-like Fungi. III.* Royoungia gen. nov. and Mycoamaranthus gen. nov.(Basidiomycotina)." Australian Systematic Botany 5.5 (1992): 613-616.	sequestrate-hypogeous	ectomycorrhizal	Tedersoo, Leho, and Matthew E. Smith. "Lineages of ectomycorrhizal fungi revisited: foraging strategies and novel lineages revealed by sequences from belowground." Fungal biology reviews 27.3-4 (2013): 83-99.
Ruhlandiella	Pezizaceae	Pezizomycetes	N America, Australia	Kraisitudomsook, Nattapol, et al. "Systematic study of truffles in the genus Ruhlandiella, with the description of two new species from Patagonia." Mycologia 111.3 (2019): 477-492.	sequestrate-hypogeous	ectomycorrhizal	Kraisitudomsook, Nattapol, et al. "Systematic study of truffles in the genus Ruhlandiella, with the description of two new species from Patagonia." Mycologia 111.3 (2019): 477-492.
Scleroderma	Sclerodermataceae	Agaricomycetes	N America, S America, Australia	Jeffries, Peter. "Scleroderma." Ectomycorrhizal fungi key genera in profile. Berlin, Heidelberg: Springer Berlin Heidelberg, 1999. 187-200.	puffball-like; sequestrate-hypogeous	ectomycorrhizal	Mrak, Tanja, et al. "Scleroderma areolatum ectomycorrhiza on Fagus sylvatica L." Mycorrhiza 27.3 (2017): 283-293.
Sclerogone	Endogonaceae	Endogonomycetes	Australia	Yamamoto, Kohei, et al. "First detection of Endogone ectomycorrhizas in natural oak forests." Mycorrhiza 27 (2017): 295-301.	sequestrate-hypogeous	ectomycorrhizal	Yamamoto, Kohei, et al. "First detection of Endogone ectomycorrhizas in natural oak forests." Mycorrhiza 27 (2017): 295-301.
Singeromyces	Boletaceae	Agaricomycetes	S America	Sulzbacher, M. A., T. Grebenc, A. J. Giachini, I. G. Baseia, and E. R. Nouhra. 2017. Hypogeous sequestrate fungi in South Americaâ€“how well do we know them? Symbiosis 71:9-17.	sequestrate-hypogeous	ectomycorrhizal	FungalTraits
Solioccasus	Boletaceae	Agaricomycetes	Australasia	Trappe, James M., et al. "Australasian sequestrate fungi 18: Solioccasus polychromus gen. & sp. nov., a richly colored, tropical to subtropical, hypogeous fungus." Mycologia 105.4 (2013): 888-895.	sequestrate-hypogeous	ectomycorrhizal	Tedersoo, Leho, and Matthew E. Smith. "Lineages of ectomycorrhizal fungi revisited: foraging strategies and novel lineages revealed by sequences from belowground." Fungal biology reviews 27.3-4 (2013): 83-99.
Sphaerosoma	Pyronemataceae	Pezizomycetes	N America	Dissing, Henry, and KORF RP. "Preliminary studies in the genera Ruhlandiella, Sphaerosoma, and Sphaerozone (order Pezizales)." (1980).	sequestrate-hypogeous	ectomycorrhizal	FungalTraits
Sphaerozone	Geomoriaceae	Pezizomycetes	N America, Australia	Dissing, Henry, and KORF RP. "Preliminary studies in the genera Ruhlandiella, Sphaerosoma, and Sphaerozone (order Pezizales)." (1980).	sequestrate-hypogeous	ectomycorrhizal	FungalTraits
Statesia	Hysterangiaceae	Agaricomycetes	N America, Europe	Lebel, T., et al. "A mixed bag of sequestrate fungi from five different families: Boletaceae, Russulaceae, Psathyrellaceae, Strophariaceae, and Hysterangiaceae." Swainsona 36 (2022): 33-65.	sequestrate-hypogeous	ectomycorrhizal	based on family
Stouffera	Pezizaceae	Pezizomycetes	Europe, N America	KovÃ¡cs, GÃ¡bor M., et al. "Terfezia disappears from the American truffle mycota as two new genera and Mattirolomyces species emerge." Mycologia 103.4 (2011): 831-840.	sequestrate-hypogeous	ectomycorrhizal	Tedersoo, Leho, and Matthew E. Smith. "Lineages of ectomycorrhizal fungi revisited: foraging strategies and novel lineages revealed by sequences from belowground." Fungal biology reviews 27.3-4 (2013): 83-99.
Temperantia	Pezizaceae	Pezizomycetes	N America	KovÃ¡cs, GÃ¡bor M., et al. "Terfezia disappears from the American truffle mycota as two new genera and Mattirolomyces species emerge." Mycologia 103.4 (2011): 831-840.	sequestrate-hypogeous	ectomycorrhizal	Tedersoo, Leho, and Matthew E. Smith. "Lineages of ectomycorrhizal fungi revisited: foraging strategies and novel lineages revealed by sequences from belowground." Fungal biology reviews 27.3-4 (2013): 83-99.
Terfezia	Pezizaceae	Pezizomycetes	S. America, Europe, Asia, Africa	Louro, RogÃ©rio, Celeste Santos-Silva, and TÃ¢nia Nobre. "What is in a name? Terfezia classification revisited." Fungal biology 123.4 (2019): 267-273.	sequestrate-hypogeous	ectomycorrhizal	Zitouni-Haouar, Fatima El-Houaria, Zohra Fortas, and Gerard Chevalier. "Morphological characterization of mycorrhizae formed between three Terfezia species (desert truffles) and several Cistaceae and Aleppo pine." Mycorrhiza 24 (2014): 397-403.
Timgrovea	Bolbitiaceae	Agaricomycetes	Australia, New Zealand	Bougher, N. L., and T. Lebel. 2001. Sequestrate (truffle-like) fungi of Australia and New Zealand. Australian Systematic Botany 14:439-484.	sequestrate-hypogeous	ectomycorrhizal	Tedersoo, Leho, and Matthew E. Smith. "Lineages of ectomycorrhizal fungi revisited: foraging strategies and novel lineages revealed by sequences from belowground." Fungal biology reviews 27.3-4 (2013): 83-99.
Tirmania	Pezizaceae	Pezizomycetes	Europe, Africa	Zitouni-Haouar, Fatima El-Houaria, et al. "Bioclimatic Origin Shapes Phylogenetic Structure of Tirmania (Pezizaceae): New Species and New Record from North Africa." Journal of Fungi 9.5 (2023): 532.	sequestrate-hypogeous	ectomycorrhizal	Khrizi, Ahlem, Fatima El-Houaria Zitouni-Haouar, and Zohra Fortas. "Growth promotion and mycorrhizal colonization of Argan (Argania spinosa (L.) Skeels) inoculated with the edible desert truffle Tirmania nivea (Desf.) Trappe." PeerJ 10 (2022): e13769.
Truncocolumella	Suillaceae	Agaricomycetes	N America	Smith, Alexander H., and Rolf Singer. "Studies on secotiaceous fungi-IV: Gastroboletus, Truncocolumella and Chamonixia." Brittonia (1959): 205-223.	sequestrate-hypogeous	ectomycorrhizal	Massicotte, Hugues B., et al. "Comparative anatomy of ectomycorrhizas synthesized on Douglas fir by Rhizopogon spp. and the hypogeous relative Truncocolumella citrina." The New Phytologist 147.2 (2000): 389-400.
Tuber	Tuberaceae	Pezizomycetes	N America, S America, Australia	Bonito, Gregory, et al. "Historical biogeography and diversification of truffles in the Tuberaceae and their newly identified southern hemisphere sister lineage." PloS one 8.1 (2013): e52765.	sequestrate-hypogeous	ectomycorrhizal	Guevara, Gonzalo, et al. "New North American truffles (Tuber spp.) and their ectomycorrhizal associations." Mycologia 105.1 (2013): 194-209.
Ulurua	Pezizaceae	Pezizomycetes	Australia	Claridge, A. W., Trappe, J. M., & Paull, D. J. (2013). Ecology and distribution of desert truffles in the Australian Outback. In Desert truffles: phylogeny, physiology, distribution and domestication (pp. 203-214). Berlin, Heidelberg: Springer Berlin Heidelberg.	sequestrate-hypogeous	ectomycorrhizal	Tedersoo, Leho, and Matthew E. Smith. "Lineages of ectomycorrhizal fungi revisited: foraging strategies and novel lineages revealed by sequences from belowground." Fungal biology reviews 27.3-4 (2013): 83-99.
Wakefieldia	Boletaceae	Agaricomycetes	N America, Malaysia, Europe, Australia	Uzun, Yasin, and Abdullah Kaya. "Wakefieldia, a new hypogeous basidiomycete genus record for Turkey." KahramanmaraÅŸ SÃ¼tÃ§Ã¼ Ä°mam Ãœniversitesi TarÄ±m ve DoÄŸa Dergisi 23.1 (2020): 168-171.	sequestrate-hypogeous	ectomycorrhizal	Tedersoo, Leho, and Matthew E. Smith. "Lineages of ectomycorrhizal fungi revisited: foraging strategies and novel lineages revealed by sequences from belowground." Fungal biology reviews 27.3-4 (2013): 83-99.
Xerocomellus	Boletaceae	Agaricomycetes	N America	Smith et al. 2018. Hymenogaster macmurphyi and Splanchnomyces behrii are sequestrate species of Xerocomellus from the western United States.	sequestrate-hypogeous	ectomycorrhizal	Boeraeve, Margaux, et al. "Partner turnover and changes in ectomycorrhizal fungal communities during the early life stages of European beech (Fagus sylvatica L.)." Mycorrhiza 31.1 (2021): 43-53.
Youngiomyces	Endogonaceae	Endogonomycetes	N America	Yao, Y-J., D. N. Pegler, and T. W. K. Young. "Youngiomyces, a new genus in Endogonales (Zygomycotina)." Kew Bulletin (1995): 349-357.	sequestrate-hypogeous	ectomycorrhizal	Yao, Y-J., D. N. Pegler, and T. W. K. Young. "Youngiomyces, a new genus in Endogonales (Zygomycotina)." Kew Bulletin (1995): 349-357.
Turmalinea	Boletaceae	Agaricomycetes	Asia	Orihara, T., et al. "Evolutionary history of the sequestrate genus Rossbeevera (Boletaceae) reveals a new genus Turmalinea and highlights the utility of ITS minisatellite-like insertions for molecular identification." Persoonia-Molecular Phylogeny and Evolution of Fungi 37.1 (2016): 173-198.	sequestrate-hypogeous	presumed ectomycorrhizal	Tedersoo, Leho, and Matthew E. Smith. "Lineages of ectomycorrhizal fungi revisited: foraging strategies and novel lineages revealed by sequences from belowground." Fungal biology reviews 27.3-4 (2013): 83-99.; Orihara, T., et al. "Evolutionary history of the sequestrate genus Rossbeevera (Boletaceae) reveals a new genus Turmalinea and highlights the utility of ITS minisatellite-like insertions fo…
