# Supplementary material for: Is aerial dispersal an overlooked pathway for ectomycorrhizal truffle fungi?
Source: Mycorrhiza. 2026 Jul 28;36(4):53. doi: 10.1007/s00572-026-01296-x (PMC13407476; doi:10.1007/s00572-026-01296-x)
Supplement: Supplementary file 7 — Supplementary file7 (XLSX 15 KB) [file 572_2026_1296_MOESM7_ESM.xlsx]

## Sheet: Trufflespore_Table_S2_SporeVolu
Table S3. List of ectomycorrhizal fungal OTUs and spore dimensions based on primary literature sources.
Genus	Species	Spore Width	Spore Length	Spore_Volume	Shape	Source	Notes
Alpova	Alpova_diplophloeus	2.45	5.7	17.9145	Oblong	https://doi.org/10.3852/13-360
Alpova	NA	2.6	5.5	19.4674	Ellipsoid	DOI:10.7872/crym.v32.iss1.2012.033
Barssia	NA	17	28	4236.96
Choiromyces	NA	28	28	11494	Globose	https://www.mykoweb.com/CAF/species/Choiromyces_alveolatus.html	Found out of range in AK
Delastria	NA	32	32	17157.3		https://ascomycete.org/Portals/0/Archives/AscomyceteOrg%2010-06%20229-243.pdf
Elaphomyces	Elaphomyces_aculeatus	23	23	6370.62		https://pmc.ncbi.nlm.nih.gov/articles/PMC7274272/
Elaphomyces	Elaphomyces_anthracinus	21.5	22	5324.73		https://pmc.ncbi.nlm.nih.gov/articles/PMC7274272/
Elaphomyces	Elaphomyces_atropurpureus	11.7	11.7	838.602		https://pmc.ncbi.nlm.nih.gov/articles/PMC8166207/
Elaphomyces	Elaphomyces_cyanosporus	28	28	11494		https://pmc.ncbi.nlm.nih.gov/articles/PMC8166207/
Elaphomyces	Elaphomyces_granulatus	24.5	24.5	7700.1		https://doi.org/10.3114/fuse.2020.05.14
Elaphomyces	Elaphomyces_muricatus	19.5	19.5	3882.42		doi:†10.3114/fuse.2020.05.14
Elaphomyces	NA	30	30	14137.2		https://www.fsl.orst.edu/mycology/Fungi-CD-09/elaphomyces.html
Gautieria	Gautieria_globispora	9.5	11.25	531.616		Vidal, J. M., Cseh, P., Merényi, Z., Bóna, L., Rudnóy, S., Bratek, Z., ... & Fantini, P. (2023). The genus Gautieria (Gomphales) in Europe and the Mediterranean Basin: a morphological and phylogenetic taxonomic revision. Persoonia-Molecular Phylogeny and Evolution of Fungi, 50(1), 48-122.
Gautieria	NA	12	21	1583.36		https://www.fsl.orst.edu/mycology/Fungi-CD-09/gautieria.html
Genabea	Genabea_fragilis	26	35	12388.3
Genea	Genea_anthracina	24	36	10857.3		https://doi.org/10.1080/00275514.2018.1451140
Genea	Genea_balsleyi	29	35	15412.1
Genea	Genea_harknessii	12	26	1960.35
Genea	Genea_hispidula	22	30	7602.65
Genea	Genea_pseudoverrucosa	28	29	11904.5
Genea	NA	22	32	8109.49		https://www.fsl.orst.edu/mycology/Fungi-CD-09/genea.html
Gymnomyces	Gymnomyces_cinnamomeus	11	12	760.265
Gymnomyces	Gymnomyces_ellipsosporus	9	13.5	572.555
Gymnomyces	Gymnomyces_fallax	9.5	10.5	496.175
Gymnomyces	Gymnomyces_gilkeyae	32	36	19301.9
Gymnomyces	Gymnomyces_monosporus	7.5	14	412.334
Hydnobolites	NA	18	18	3053.63		https://www.fsl.orst.edu/mycology/Fungi-CD-09/hydnobolites.html
Hydnotrya	NA	25	25	8181.22		https://www.fsl.orst.edu/mycology/Fungi-CD-09/hydnotrya.html
Hymenogaster	Hymenogaster_knappii	11	21	1330.46		doi: 10.3390/jof10040272
Hymenogaster	Hymenogaster_subalpinus	12	26	1960.35		FieldguideNorthAmericantrufflesEvans.pdf
Hymenogaster	NA	11	21	1330.46		https://www.fsl.orst.edu/mycology/Fungi-CD-09/hymenogaster.html
Hysterangium	NA	7.5	16	471.238		https://www.jstor.org/stable/pdf/2394125.pdf
Leucogaster	Leucogaster_citrinus	9	9	381.703
Leucogaster	Leucogaster_odoratus	8	8	268.082
Leucogaster	NA	12.5	12.5	1022.65		https://www.fsl.orst.edu/mycology/Fungi-CD-09/leucogaster.html
Leucophleps	Leucophleps_spinispora	10	10	523.598		https://www.mykoweb.com/CAF/species/Leucophleps_spinispora.html
Leucophleps	NA	12	13	980.176		https://www.fsl.orst.edu/mycology/Fungi-CD-09/leucophleps.html
Melanogaster	NA	5	8.5	111.265		https://www.fsl.orst.edu/mycology/Fungi-CD-09/melanogaster.html
Myrmecocystis	NA	30	30	14137.2		https://www.tandfonline.com/doi/full/10.1080/00275514.2018.1451140#d1e3375
Rhizopogon	NA	3	8.5	40.0553		https://www.fsl.orst.edu/mycology/Fungi-CD-09/rhizopogon.html
Rhizopogon	Rhizopogon_albidus	2.5	7	22.9074		Molina, Randy, and James M. Trappe. "Biology of the ectomycorrhizal genus, Rhizopogon: I. Host associations, host‐specificity and pure culture syntheses." New Phytologist 126.4 (1994): 653-675.
Rhizopogon	Rhizopogon_ellenae	3.2	7.5	40.2124		Molina, Randy, and James M. Trappe. "Biology of the ectomycorrhizal genus, Rhizopogon: I. Host associations, host‐specificity and pure culture syntheses." New Phytologist 126.4 (1994): 653-675.
Rhizopogon	Rhizopogon_parksii	2.65	5.5	20.2233
Rhizopogon	Rhizopogon_pseudoroseolus	3.8	9.6	72.5833		Molina, Randy, and James M. Trappe. "Biology of the ectomycorrhizal genus, Rhizopogon: I. Host associations, host‐specificity and pure culture syntheses." New Phytologist 126.4 (1994): 653-675.; Pietras, M. First record of North American fungus†Rhizopogon pseudoroseolus†in Australia and prediction of its occurrence based on climatic niche and symbiotic partner preferences.†Mycorrhiza†29, 397ñ401 …
Rhizopogon	Rhizopogon_rudus	2.4	6.75	20.3575		https://www.mykoweb.com/systematics/literature/North%20American%20Species%20of%20Rhizopogon.pdf; Molina, Randy, and James M. Trappe. "Biology of the ectomycorrhizal genus, Rhizopogon: I. Host associations, host‐specificity and pure culture syntheses." New Phytologist 126.4 (1994): 653-675.
Rhizopogon	Rhizopogon_salebrosus	2	7	14.6608		https://www.fs.usda.gov/r6/issssp/downloads/xfungi/inv-rpt-fu-mt-hood-bearsprings-200911.pdf
Rhizopogon	Rhizopogon_vesiculosus	4	6.5	54.4542		Molina, Randy, and James M. Trappe. "Biology of the ectomycorrhizal genus, Rhizopogon: I. Host associations, host‐specificity and pure culture syntheses." New Phytologist 126.4 (1994): 653-675.
Rhizopogon	Rhizopogon_villosulus	3	8.5	40.0553		https://pubmed.ncbi.nlm.nih.gov/24782502/
Rhizopogon	Rhizopogon_vinicolor	3.75	6.25	46.0194		Molina, Randy, and James M. Trappe. "Biology of the ectomycorrhizal genus, Rhizopogon: I. Host associations, host‐specificity and pure culture syntheses." New Phytologist 126.4 (1994): 653-675.
Scleroderma	NA	22	22	5575.28		https://www.fsl.orst.edu/mycology/Fungi-CD-09/scleroderma.html
Scleroderma	Scleroderma_areolatum	13.75	13.75	1361.15
Scleroderma	Scleroderma_bovista	10	10	523.598		https://explore.beatymuseum.ubc.ca/mushroomsup/S_bovista.html
Scleroderma	Scleroderma_cepa	9.5	9.5	448.92
Scleroderma	Scleroderma_citrinum	9	9	381.703
Scleroderma	Scleroderma_michiganense	12.5	18	1472.62		https://www.mushroomexpert.com/scleroderma_michiganense.html
Scleroderma	Scleroderma_polyrhizum	8.5	8.5	321.555
Truncocolumella	Truncocolumella_citrina	4.25	7.5	70.9312
Tuber	NA	31	38	19120.8
Tuber	Tuber_anniae	22	37	9376.6		https://pmc.ncbi.nlm.nih.gov/articles/PMC11277902/
Tuber	Tuber_californicum	37	60	43008.4
Tuber	Tuber_candidum	20	28	5864.3
Tuber	Tuber_lauryi	35.5	40	26394.6
Tuber	Tuber_mexiusanum	25	35	11453.7		https://www.indianamushrooms.com/tuber_mexiusanum.html
Tuber	Tuber_pacificum	20	30	6283.18
Tuber	Tuber_quercicola	20	25	5235.98		https://www.researchgate.net/publication/289974281_NATS_truffle_and_truffle-like_fungi_13_Tuber_quercicola_and_T_whetstonense_new_species_from_Oregon_and_T_candidum_redescribed
Tuber	Tuber_scruposum	22	32	8109.49		https://www.researchgate.net/publication/289974281_NATS_truffle_and_truffle-like_fungi_13_Tuber_quercicola_and_T_whetstonense_new_species_from_Oregon_and_T_candidum_redescribed
Tuber	Tuber_sphaerosporum	35	55	35277.4		https://pmc.ncbi.nlm.nih.gov/articles/PMC11277902/
Tuber	Tuber_spinoreticulatum	23	32	8863.47		https://www.fpl.fs.usda.gov/documnts/pdf1977/uecke77a.pdf
Tuber	Tuber_tequilanum	25	38	12435.5		Guevara-Guerrero G., Bonito G., Cázares-González E., Healy R., Vilgalys R., Trappe J. 2015. Novel Tuber spp. (Tuberaceae, Pezizales) in the Puberulum Group from Mexico. Ascomycete.org, 7 (6): 367-374.	Only seen in China
