# Supplementary material for: Is aerial dispersal an overlooked pathway for ectomycorrhizal truffle fungi?
Source: Mycorrhiza. 2026 Jul 28;36(4):53. doi: 10.1007/s00572-026-01296-x (PMC13407476; doi:10.1007/s00572-026-01296-x)
Supplement: Supplementary file 8 — Supplementary file8 (XLSX 11 KB) [file 572_2026_1296_MOESM8_ESM.xlsx]

## Sheet: Sheet1
Table S4. Sequence read counts of hypogeous ectomycorrhizal fungal OTUs in spore trap and soil samples.
Genus	Species	Spore Read Counts	Soil Read Counts
Alpova	Alpova_diplophloeus	0	22
Alpova	NA	38	172
Barssia	NA	0	1
Choiromyces	NA	0	4
Delastria	NA	54	1883
Elaphomyces	Elaphomyces_aculeatus	5	1
Elaphomyces	Elaphomyces_anthracinus	4	14
Elaphomyces	Elaphomyces_atropurpureus	0	30
Elaphomyces	Elaphomyces_cyanosporus	6	5
Elaphomyces	Elaphomyces_granulatus	4	3205
Elaphomyces	Elaphomyces_muricatus	80	1605
Elaphomyces	NA	12	5885
Gautieria	Gautieria_globispora	4	0
Gautieria	NA	0	6
Genabea	Genabea_fragilis	0	29
Genea	Genea_anthracina	3	14
Genea	Genea_balsleyi	0	8
Genea	Genea_harknessii	0	12
Genea	Genea_hispidula	0	163
Genea	Genea_pseudoverrucosa	0	40
Genea	NA	0	384
Gymnomyces	Gymnomyces_cinnamomeus	0	2
Gymnomyces	Gymnomyces_ellipsosporus	0	107
Gymnomyces	Gymnomyces_fallax	0	113
Gymnomyces	Gymnomyces_gilkeyae	0	2286
Gymnomyces	Gymnomyces_monosporus	0	20
Hydnobolites	NA	0	274
Hydnotrya	NA	1	7
Hymenogaster	Hymenogaster_knappii	0	8
Hymenogaster	Hymenogaster_subalpinus	6	67
Hymenogaster	NA	0	431
Hysterangium	NA	89	9
Leucogaster	Leucogaster_citrinus	0	61
Leucogaster	Leucogaster_odoratus	0	6
Leucogaster	NA	4	19
Leucophleps	Leucophleps_spinispora	5	57
Leucophleps	NA	0	18
Melanogaster	NA	21	285
Myrmecocystis	NA	0	2
Rhizopogon	NA	45	14
Rhizopogon	Rhizopogon_albidus	13	0
Rhizopogon	Rhizopogon_ellenae	0	4
Rhizopogon	Rhizopogon_parksii	427	430
Rhizopogon	Rhizopogon_pseudoroseolus	157	22
Rhizopogon	Rhizopogon_rudus	2	9
Rhizopogon	Rhizopogon_salebrosus	276	18
Rhizopogon	Rhizopogon_vesiculosus	94	7
Rhizopogon	Rhizopogon_villosulus	56	16
Rhizopogon	Rhizopogon_vinicolor	51	9
Scleroderma	NA	1	0
Scleroderma	Scleroderma_areolatum	30	703
Scleroderma	Scleroderma_bovista	0	51
Scleroderma	Scleroderma_cepa	1	22
Scleroderma	Scleroderma_citrinum	3	401
Scleroderma	Scleroderma_michiganense	0	2
Scleroderma	Scleroderma_polyrhizum	8	18
Truncocolumella	Truncocolumella_citrina	5	44
Tuber	NA	2	548
Tuber	Tuber_anniae	0	13
Tuber	Tuber_californicum	0	2
Tuber	Tuber_candidum	0	2
Tuber	Tuber_lauryi	0	1
Tuber	Tuber_mexiusanum	0	917
Tuber	Tuber_pacificum	0	25
Tuber	Tuber_quercicola	0	8
Tuber	Tuber_scruposum	0	269
Tuber	Tuber_sphaerosporum	0	100
Tuber	Tuber_spinoreticulatum	0	36
Tuber	Tuber_tequilanum	0	636
